# Supplementary material for: The Relationship Between Generalised Joint Hypermobility and Autism Spectrum Disorder in Adults: A Large, Cross-Sectional, Case Control Comparison
Source: Front Psychiatry. 2022 Feb 8;12:803334. doi: 10.3389/fpsyt.2021.803334 (PMC8861852; doi:10.3389/fpsyt.2021.803334)
Supplement: Supplementary file 1 [file Data_Sheet_1.zip]

Archive with 4 entries (4 files):
- UPLOAD 2/S1.DOCX
- UPLOAD 2/S2.DOCX
- UPLOAD 2/S3.DOCX
- UPLOAD 2/S4.DOCX
